# Supplementary material for: Repeat Variants, Biomarkers, and Molecular Signatures in Parkinson’s Disease: ATXN2, ATXN3, CACNA1A, PRNP, TBP, C9ORF72, TOMM40, APOE, and POLG—A Swedish Perspective
Source: Int J Mol Sci. 2025 Sep 20;26(18):9213. doi: 10.3390/ijms26189213 (PMC12470772; doi:10.3390/ijms26189213)
Supplement: Supplementary file 1 [file ijms-26-09213-s001.zip]

Archive with 2 entries (2 files):
- 2. ijms-3811078 Table S1 Carriers full clinical data.xlsx
- 3. ijms-3811078 Supplementary tables & figures.pdf
