# Supplementary material for: Repeat Variants, Biomarkers, and Molecular Signatures in Parkinson’s Disease: ATXN2, ATXN3, CACNA1A, PRNP, TBP, C9ORF72, TOMM40, APOE, and POLG—A Swedish Perspective
Source: Int J Mol Sci. 2025 Sep 20;26(18):9213. doi: 10.3390/ijms26189213 (PMC12470772; doi:10.3390/ijms26189213)
Supplement: Supplementary file 1 [file ijms-26-09213-s001.zip › 2. ijms-3811078 Table S1 Carriers full clinical data.xlsx]

## Sheet: Table S1
Code	GENE	Allele-1	Allele-2	GENOTYPE APOE	diagnos	Ethnicity	Sex	Heredity	Disease Duration	Age at Diag	MDS- UPDRS part 1	MDS- UPDRS part 2	MDS- UPDRS part 3 ON	MDS- UPDRS part 4	MDS- UPDRS total	Hoehn and Yahr	MMSE total score	MADRS-S	Schwab and England, (IQR)	MoCA total score	CSF – beta-amyloid1-42, pg/mL	CSF – phospho-tau, pg/mL	CSF – tau, pg/mL	Posterior RATIO	Frontal RATIO	Right Caudate RATIO	Left Caudate RATIO	Right Putamen RATIO	Left Putamen RATIO
ATX-01	ATXN2	22	27	E3E3	PD	Sweden	F	N	5	73	5	12	36	3	56	2	29	16	100	25	1340	34	251	1,00 (N/A)	0,90 (-1,21)	2,07 (-4,08)**	1,90 (-4,24)**	1,69 (-4,39)**	1,52 (-6,40)**
ATX-02	ATXN2	22	33	E3E3	PD	Sweden	F	N	9	56	0	11	27	3	41	2.5		2	100	24
ATX-03	ATXN2	22	27	E3E3	PD	Sweden	M	Y	4	74	2	12				2.5				24
ATX-04	ATXN2	22	27	E3E3	PD	Sweden	M	N	9	75	0	7	30	1	38	2		3	100	23
ATX-05	ATXN2	27	27	E3E3	PD	Sweden	F	N	17	67						4				8.5
ATX-06	ATXN2	22	27	E3E4	PD	Sweden	F	N	8	70	3	7	33	5	48	2.5			80	20
ATX-07	ATXN2	22	27	E3E3	PD	Sweden	M	N	2	78						4	21			9
ATX-08	ATXN2	22	27	E3E3	PD	Sweden	F	N	1	58	0	4	30	4	38	2			90	26
ATX-09	ATXN2	22	37	E3E4	PD	Iran	M	N	16	52	19	6	7	6	38	1		10	100	28
ATX-10	ATXN2	22	27	E2E3	PD	Sweden	F	N	1	65	1	7	33	3	44	2			90
ATX-11	ATXN2	22	30	E3E4	PD	Sweden/Finnland	F	N	1	86	1	11	53	5	70	3			80	16	836	73	504
C9-01	C90RF72	4	60	E2E3	PD	Sweden	M	N	0	68	1	5	12	4	22	2		10	100	25	1160	50	272	1.00 (N/A)	1.09 (2.69)*	2.91 (-2.16)*	2.41 (-3.12)**	1.75 (-4.24)**	1.70 (-5.87)**
C9-02	C90RF72	7	60	E2E3	PD	Sweden	F	N	1	71	3	5	28	1	37	1		1		19	1100	50	237	1.00 (N/A)	1.05 (1.79)	2.13 (-3.95)**	2.11 (-3.79)**	1.42 (-5.00)**	1.49 (-6.50)**
C9-03	C90RF72	2	60	E3E3	PD	Sweden	M	N	1	73	3	7	11	0	21	2.5		9		27	819	26	115	1.00 (N/A)	0.92 (-0.91)	2.87 (2.25)*	2.68 (-2.53)*	2.35 (-2.85)*	2.45 (-3.68)**
C9-04	C90RF72	2	30	E3E3	PD	Persya	F	N	3	59	4	8	25	4	41	2			100	24
C9-05	C90RF72	2	60	E3E4	PD	Sweden	M	Y	20	55	7	17	27			3.5			20	17				1.00 (N/A)	1.07 (2.26)*	1.45 (-5.51)**	1.37 (-5.41)**	1.13 (-5.67)**	1.09 (-7.67)**
C9-06	C90RF72	4	35	E3E3	PD	Cauc	M	Y	5	71	3	20	41	9	73	3			50
C9-07	C90RF72	2	60	E3E3	PD	Sweden	M	N	8	69	1	22	47	5	75	4		14	60
C9-08	C90RF72	4	60	E3E3	PD	Sweden	M	N	18	62						3				24	1160	56	281
TBP-01	TBP	37	41	E3E3	PD	Sweden	F	N	13	63	2	8	38	6	54	3		5	90	26
TBP-05	TBP	38	41	E3E3	PD	Sweden	M	N	14	53	4	8	31	3	46	2		5	0.9	28
TBP-06	TBP	36	41	E3E4	PD	France	M	N	7	64	10	23	36	6	74	2		21	0.6	18				1.00 (N/A)	1.00 (0.70)	2.59 (-2.88)*	2.61 (-2.70)*	1.63 (-4.51)**	1.40 (-6.75)**
TBP-07	TBP	38	41	E3E4	PD	Sweden	M	N		67						2.5		4		26
TBP-08	TBP	32	41	E3E3	PD	Sweden	F	UK		74						2
TBP-09	TBP	37	41	E2E3	PD	Sweden	F	N	5	74	3	3	20	3	29	3		2		24				1.00 (N/A)	0.98 (0.27)	1.96 (-4.34)**	2.08 (-3.85)**	1.52 (-4.77)**	1.54 (-6.34)**
TBP-10	TBP	37	41	E2E3	PD	Sweden	M	N	4	67	7	16	33	5	61	2.5		17	0.7	16	488	21	104
TBP-12	TBP	36	41	E3E4	PD	Arab	F	Y	0	67	3	6	10	7	26	1		6	1	20	580	36	171	1.00 (N/A)	1.16 (4.08)**	2.10 (-4.01)**	2.08 (-3.86)**	1.48 (-4.87)**	1.53 (-6.37)**
TBP-14	TBP	39	41	E3E3	PD	Sweden	F	Y	0	75	0	7	23	4	34	2		3		26				1.00 (N/A)	0.94 (-0.48)	2.01 (-4.22)**	1.92 (-4.20)**	1.61 (-4.56)**	1.69 (-5.92)**
TBP-02	TBP	35	42	E3E4	PD	Sweden	M	N	8	69	1	22	47	5	75	4		2	60	25
TBP-11	TBP	38	42	E3E4	PD	Sweden	M	Y	1	69	1	9	22	0	32	2		5	0.9	26	732	18	96	1.00 (N/A)	1.08 (2.37)*	2.14 (-3.92)**	2.14 (-3.72)**	1.61 (-4.57)**	1.65 (-6.02)**
TBP-13	TBP	35	42	E3E3	PD	Sweden	M	Y	0	36	1	10	18	2	31	1		10	1	24				1.00 (N/A)	1.02 (1.12)	2.57 (-2.94)*	2.36 (-3.24)**	2.25 (-3.09)**	1.76 (-5.71)**
TBP-03	TBP	38	48	E3E3	PD	Sweden	M	Y	14	57	1	7	10	6	24	1		1	100	24
TBP-04	TBP	37	48	E3E3	PD	Sweden	M	N	1	52	1	6	8	1	16	1		14						1.00 (N/A)	0.97 (0.24)	2.16 (-3.88)**	1.89 (-4.26)**	1.53 (-4.75)**	1.29 (-7.10)**
								Mean	6.323	65.73	3.107	10.21	27.26	3.885	44	2.348	25	7.619	60.23	22.23	912.8	40.44	225.7
								Std. Deviation	6.112	9.683	3.928	5.776	12.54	2.215	18.14	0.9142	5.657	5.912	42.2	5.138	291.2	18.15	127.6
								Std. Error of Mean	1.098	1.686	0.7424	1.092	2.414	0.4344	3.557	0.1591	4	1.29	8.996	0.971	97.06	6.051	42.54
								Number of values	31	33	28	28	27	26	26	33	2	21	22	28	9	9	9
